# Supplementary material for: The Impact of the COVID-19 Pandemic on the Practice of Forensic Medicine: An Overview
Source: Healthcare (Basel). 2022 Feb 8;10(2):319. doi: 10.3390/healthcare10020319 (PMC8871677; doi:10.3390/healthcare10020319)
Supplement: Supplementary file 1 [file healthcare-10-00319-s001.zip]

Archive with 1 entries (1 files):
- healthcare-1540540-supplementary.pdf
